# Supplementary material for: Comparative genomics of Enterococcus faecalis from healthy Norwegian infants
Source: BMC Genomics. 2009 Apr 24;10:194. doi: 10.1186/1471-2164-10-194 (PMC2680900; doi:10.1186/1471-2164-10-194)
Supplement: Additional File 1 — Primers used in this study. A table of primers used in this study. [file 1471-2164-10-194-S1.xls]

## Sheet: Sheet1
Supplemental Table 1 - Primers used in this study
Locus name	Primer name	Primer sequences (5' → 3')	Size of amplicon (bp)	Reference
ace	ace-1	5' - GAATTGAGCAAAAGTTCAATCG - 3'	1008	Domann et al. 2007.
	ace-2	5' - GTCTGTCTTTTCACTTGTTTC - 3'
asa1	TE-3	5' -AAGAAAAAGAAGTAGACCAAC - 3'	1553	9
	TE-4	5' - AAACGGCAAGACAAGTAAATA - 3'
esp	TE-34	5' - TTGCTAATGCTAGTCCACGACC - 3'	933	9
	TE-36	5' - GCGTCAACACTTGCATTGCCGAA - 3'
gelE	gelE-1		506	Aakra et al. 2005*.
	gelE-2
fsrB	fsrB-1		500	Aakra et al. 2005*.
	fsrB-2
cylL	cylL-1	5' - TGGCGGTATTTTTACTGGAG - 3'	186	H. Holo
	cylL-2	5' - TGAATCGCTCCATTTCTTC - 3'
entA	EA-1	5' - GACACAACTTATCTATGGGGGTA - 3'	155	H. Holo
	EA-2	5' - CTGGAATTGCTCCACCTAAA - 3'
entB	EB-1	5' - TGAAACAAATTATCGGTGGAG - 3'	166	H. Holo
	EB-2	5' - TATACATTTGCTAACCCAGCAG - 3'
entP	EP-1	5' - TTTGGTACAAAAGTTGATGCAG - 3'	153	H. Holo
	EP-2	5' - ATGTCCCATACCTGCCAAAC - 3'
enlA	EN-1	5' - CGCAGCTTCTAATGAGTGGT - 3'	161	H. Holo
	EN-2	5' - CATACACACTGCCATTTCCA - 3'
entL50A and entL50B	EL50-1	5' - TTGGGTGGCCTATTGTTAAA - 3'	224	H. Holo
	EL50-2	5' - TCTATTGTCCATCCTTGTCCA - 3'
ent1071A and ent1071B	E1071A&B-1	5' - ATGCTGTAGGTCCAGCTGC - 3'	219	H. Holo
	E1071A&B-2	5' - TTTCCAGGTCCTCCACCAGT - 3'
16S	1F	5 '- GAGTTTGATCCTGGCTCAG - 3'		Weisburg et al. 1991.
	6R	5' - AGAAAGGAGGTGATCCAGCC - 3'		Dorsch & Stackebrandt. 1992
	11F	5 '- TAACACATGCAAGTCGAA - 3'		Edwards et al. 1989.
	5R	5 '- GGTTACCTTGTTACGACTT - 3'		Weisburg et al. 1991.
iolE	iolE F	5 '- ATTGGACATCAACGCATC - 3'		43
	iolE R	5 '-TGGGTGTCGAACCTATTG - 3'
iolR	iolR F	5 '-TCCCTAATCGCCACACTA - 3'		43
	iolR R	5 '-TTGCTGAAAAAGCAGGAG - 3'
MLST
aroE	aroE-1	5' - TGGAAAACTTTACGGAGACAGC - 3'	459	20
	aroE-2	5' - GTCCTGTCCATTGTTCAAAAGC - 3'
gdh	gdh-1	5' - GGCGCACTAAAAGATATGGT - 3'	530	20
	gdh-2	5' - CCAAGATTGGGCAACTTCGTCCCA - 3'
gki	gki-1	5' - GATTTTGTGGGAATTGGTATGG - 3'	438	20
	gki-2	5' - ACCATTAAAGCAAAATGATCGC - 3'
gyd	gyd-1	5' - CAAACTGCTTAGCTCCAATGGC - 3'	395	20
	gyd-2	5' - CATTTCGTTGTCATACCAAGC - 3'
pstS	pstS-1	5' - CGGAACAGGACTTTCGC - 3'	583	20
	pstS-2	5' - ATTTACATCACGTTCTACTTGC - 3'
xpt	xpt-1	5' - AAAATGATGGCCGTGTATTAGG - 3'	456	20
	xpt-2	5' - AACGTCACCGTTCCTTCACTTA - 3'
yqiL	yqiL-1	5' - CAGCTTAAGTCAAGTAAGTGCCG - 3'	436	20
	yqiL-2	5' - GAATATCCCTTCTGCTTGTGCT - 3'
* primers used in the construction of the Enterococcus faecalis V583 PCR-based microarray described in Aakra et al. 2005.
