# Supplementary material for: Comparative genomics of Enterococcus faecalis from healthy Norwegian infants
Source: BMC Genomics. 2009 Apr 24;10:194. doi: 10.1186/1471-2164-10-194 (PMC2680900; doi:10.1186/1471-2164-10-194)
Supplement: Additional File 2 — Genotypic and phenotypic characteristics of E. faecalis baby isolates. A table of the results from the phenotypic- and genotypic assays conducted in this study. [file 1471-2164-10-194-S2.xls]

## Sheet: Sheet1
Supplemental Table 2 - Genotypic and phenotypic characteristics of baby isolates
Strain	Baby	Country	Epidemiology	ST	CC	Cyl	GelE	Vancomycin	Ampicillin	Erythromycin	Gentamicin	Chlorampenicol	Tetracycline	esp	ace	agg	gelE	fsrB	cylL	iolE	iolR	EA	EB	EP	EN	E1071A&B	EL50	AS48
39A	A	NOR	CS < 1y	91		-	+	-	-	-	-	-	-	+	+	+	+	+	-	+	-	-	-	-	-	+	-	-
88A	A	NOR	CS < 1y	91		-	+	-	-	-	-	-	-	+	+	+	+	+	-	+	+	-	-	-	-	-	-	-
92A	A	NOR	CS < 1y	44	44	-	-	-	-	-	-	-	-	-	+	+	ND	ND	-	ND	ND	-	+	-	+	+	-	-
111A	A	NOR	CS < 1y	161	8	+	-	-	(+)	-	-	-	+	+	+	+	+	-	+	+	+	-	-	-	-	-	-	-
112A	A	NOR	CS < 1y	64	8	+	-	-	-	-	-	-	+	+	+	+	+	-	+	+	+	-	-	-	-	+	-	-
123A	A	NOR	CS < 1y	64	8	+	-	-	-	-	-	-	+	+	+	+	+	-	+	+	+	-	-	-	-	-	-	-
125A	A	NOR	CS < 1y	64	8	+	-	-	(+)	-	-	-	+	+	+	+	+	-	+	+	+	-	-	-	-	-	-	-
157A	A	NOR	CS < 1y	91		-	+	-	-	-	-	-	-	+	+	+	+	+	-	+	+	-	-	-	-	-	-	-
2B	B	NOR	CS < 1y	30	30	-	-	-	(+)	-	-	-	+	+	+	+	+	-	-	+	-	-	-	-	-	-	-	-
75B	B	NOR	CS < 1y	30	30	-	-	-	(+)	-	-	-	-	+	+	+	+	-	-	-	+	-	-	-	-	-	-	-
132B	B	NOR	CS < 1y	44	44	-	+	-	-	-	-	-	+	-	+	+	+	+	+	+	-	-	-	-	-	+	-	-
158B	B	NOR	CS < 1y	6	2	+	-	-	(+)	-	-	-	-	-	+	+	+	+	+	-	-	-	-	-	-	-	-	-
226B	B	NOR	CS < 1y	6	2	+	-	-	-	-	-	-	-	-	+	+	+	+	+	+	-	-	+	-	-	+	-	-
26C	C	NOR	CS < 1y	44	44	-	+	-	-	-	-	-	+	-	+	+	+	+	+	-	+	-	-	-	-	+	-	-
29C	C	NOR	CS < 1y	44	44	+	+	-	(+)	-	-	-	+	-	+	+	+	+	+	+	-	-	-	-	-	+	-	-
34C	C	NOR	CS < 1y	44	44	-	+	-	-	-	-	-	+	-	+	+	+	+	+	-	-	-	-	-	+	+	-	-
105C	C	NOR	CS < 1y	194		-	+	-	-	-	-	-	+	-	+	+	+	+	+	-	+		-	-	-	+	-	-
141C	C	NOR	CS < 1y	44	44	-	+	-	(+)	-	-	-	+	+	+	+	+	+	-	-	-	-	-	-	-	+	-	-
4	D	NOR	CS < 1y	30	30	-	-	-	(+)	-	-	-	-	+	+	-	+	-	-	+	+	-	-	-	-	-	-	-
59	E	NOR	CS < 1y	30	30	-	-	-	(+)	-	-	-	-	+	+	-	+	-	-	-	-		-	-	-	-	-	-
62	F	NOR	CS < 1y	66		-	-	-	-	-	-	-	+	+	+	+	+	-	-	-	-	-	-	-	-	-	-	-
85	G	NOR	CS < 1y	30	30	-	-	-	+	-	+	-	-	+	+	-	+	-	-	+	-	-	-	-	-	-	-	-
105	H	NOR	CS < 1y	16		+	+	-	(+)	+	+	-	+	+	+	+	+	+	+	+	+	-	-	-	+	-	-	-
135	I	NOR	CS < 1y	16		-	+	-	(+)	+	+	-	+	+	+	+	+	+	+	+	+	-	-	-	+	-	-	-
137	I	NOR	CS < 1y	30	30	-	-	-	(+)	-	-	-	-	+	+	-	+	-	-	+	+	-	-	-	-	-	-	-
236	I	NOR	CS < 1y	16		-	+	-	-	+	+	-	+	+	+	+	+	+	-	+	+	-	-	-	+	-	-	-
173	J	NOR	CS < 1y	55	55	-	-	-	(+)	+	-	-	+	+	+	+	-	-	+	+	+	-	-	-	-	-	-	-
189	J	NOR	CS < 1y	162	72	+	+	-	(+)	-	-	-	-	-	+	+	+	+	+	+	+	-	-	-	+	-	-	-
199	J	NOR	CS < 1y	162	72	-	+	-	-	-	-	-	-	+	+	+	+	+	+	+	+	-	-	-	-	-	-	-
266	K	NOR	CS < 1y	163		-	-	-	(+)	-	-	-	+	-	+	+	+	+	-	+	+	-	-	-	+	-	-	-
267	K	NOR	CS < 1y	162	72	-	+	-	-	-	-	-	-	+	+	+	+	+	+	-	-	-	-	-	-	-	-	-
							AS48 = Enterocin AS48
							CC = clonal complex
							CS < 1y = Community surveillance < 1 year
							EA = Enterocin A
							EB = Enterocin B
							EP = Enterocin P
							EN = Enterolysin A
							EL50 = Enterocin L50
							E1071A&B = Enterocin 1071A&B
							ND = not determined
							NOR = Norway
							ST = sequence type
