# Supplementary material for: Comparative genomics of Enterococcus faecalis from healthy Norwegian infants
Source: BMC Genomics. 2009 Apr 24;10:194. doi: 10.1186/1471-2164-10-194 (PMC2680900; doi:10.1186/1471-2164-10-194)
Supplement: Additional File 4 — Fermentation patterns from API 50 CH assays. A table of results from fermentation profiling of selected E. faecalis baby isolates by API 50 CH. [file 1471-2164-10-194-S4.xls]

## Sheet: Sheet1
	control	gly	ery	dara	lara	rib	dxyl	lxyl	ado	mdx	gal	glu	fru	mne	sbe	rha	dul	ino	man	sor	mdm	mdg	nag	amy	arb	esc	sal	cel	mal	lac	mel	sac	tre	inu	mlz	raf	amd	glyg	xlt	gen	tur	lyx	tag	dfuc	lfuc	darl	larl	gnt	2kg
	0	1	2	3	4	5	6	7	8	9	10	11	12	13	14	15	16	17	18	19	20	21	22	23	24	25	26	27	28	29	30	31	32	33	34	35	36	37	38	39	40	41	42	43	44	45	46	47	48
V583		(+)				+					+	+	+	+					(+)	(+)			+	(+)	+		(+)	+	+	(+)		+	(+)		(+)					+			+					(+)
158B		+				+					+	+	+	+					+	+			+	+	+	+	+	+	+	+		+	+		+		(+)			+			+					+
111A		+				+					+	+	+	+				(+)	+	+			+	+	+	+	+	+	+	+		+	+		+		(+)			+			+					+
29C		+				+					+	+	+	+					+	+	(+)		+	+	+	+	+	+	+	+		+	+		+		(+)			+			+					+
62		+				+					+	+	+	+					+	+			+	+	+	+	+	+	+	+		+	+		+		(+)			+			+					+
85		+				+					+	+	+	+		(+)			+	+			+	+	+	+	+	+	+	+		+	+		+		(+)			+			+					+
105		+				+					+	+	+	+		(+)		(+)	+	+			+	+	+	?	+	+	+	+		+	+		+		(+)			+			+					+
189		+				+					+	+	+	+		(+)			+	+			+	+	+	?	+	+	+	+		+	+		+		(+)			+			+					+
266		+				+					+	+	+	+					+	+			+	+	+	?	+	+	+	+		+	+		+		(+)			+			+					+
[truncated: 1 more columns]
